# Supplementary material for: Impact of Cold-Water Immersion Compared with Passive Recovery Following a Single Bout of Strenuous Exercise on Athletic Performance in Physically Active Participants: A Systematic Review with Meta-analysis and Meta-regression
Source: Sports Med. 2022 Feb 14;52(7):1667–88. doi: 10.1007/s40279-022-01644-9 (PMC9213381; doi:10.1007/s40279-022-01644-9)
Supplement: Supplementary file 2 — Supplementary file2 (XLSX 18 kb) [file 40279_2022_1644_MOESM2_ESM.xlsx]

## Sheet: 1h
Impact of cold-water immersion compared to passive recovery following a single bout of strenuous exercise on athletic performance in trained participants: A systematic review with meta-analysis and meta-regression; Sports Medicine; Emma Moore (University of South Australia), Joel T Fuller (Macquarie University), Jonathan D Buckley (University of South Australia), Sienna Saunders (University of So…
Author	ID	Intervention	CWI_Temp	CWI_Duration	yi	vi
Higgins et al 2013 (1)	21	HIT	11	10	0.59334	0.261002
Higgins et al 2013 (2)	22	HIT	11	10	0.0395444	0.250049
Pournot et al 2011	39	HIT	10	15	-0.35443	0.190889
Crowther et al 2017	9	HIT	15	14	-0.103252	0.0517078
Crowther et al 2017	9	HIT	15	14	-0.357697	0.00836716
Hohenauer et al 2019	23	Ecc	10	10	0.177717	0.20079
Argus et al 2017	4	Ecc	14	15	-0.315801	0.0190528

## Sheet: 24h
Impact of cold-water immersion compared to passive recovery following a single bout of strenuous exercise on athletic performance in trained participants: A systematic review with meta-analysis and meta-regression; Sports Medicine; Emma Moore (University of South Australia), Joel T Fuller (Macquarie University), Jonathan D Buckley (University of South Australia), Sienna Saunders (University of So…
Author	ID	Intervention	CWI_Temp	CWI_Duration	yi	vi
Vieira et al 2016	50	Ecc	5	20	0.126606	0.143143
Hohenauer et al 2019	23	Ecc	10	10	0.755146	0.214256
Siqueira et al 2018	43	Ecc	10	20	0.770983	0.148344
Jajtner et al	26	Ecc	11	10	0.00778109	0.200002
Sanchez-Urena et al 2018	42	Ecc	12	12	0.350527	0.156209
Sanchez-Urena et al 2018	42	Ecc	12	12	0.294134	0.15551
Vaile et al 2008 (2)	48	Ecc	15	14	0.174344	0.1673
Vieira et al 2016	50	Ecc	15	20	0.247056	0.143947
Anderson et al 2017	3	HIT	5	12	0.0431575	0.0473774
Fonseca et al 2016	17	HIT	6	16	2.71895	0.250081
Fonseca et al 2016	17	HIT	6	16	0.60829	0.0631017
Dantas et al 2019	11	HIT	10	10	-0.107904	0.200291
Getto et al 2013	18	HIT	10	10	0.449495	0.274592
Getto et al 2013	18	HIT	10	10	-0.0920947	0.26814
Jones et al 2013	28	HIT	10	10	0.0954442	0.042794
Lindsay et al 2017	32	HIT	10	15	0.0826953	0.268085
Pournot et al 2011	39	HIT	10	15	-0.448408	0.192604
Tabben et al 2018	45	HIT	10	15	1.19601	0.0608904
Tabben et al 2018	45	HIT	10	15	0.214339	0.0363155
Delaxtrat et al 2013	12	HIT	11	10	0.533973	0.0608415
Delaxtrat et al 2013	12	HIT	11	10	0.4328	0.0582373
Delaxtrat et al 2013	12	HIT	11	10	0	0.05325
Delaxtrat et al 2013	12	HIT	11	10	0.324605	0.0560554
Higgins et al 2013 (1)	21	HIT	11	10	-1.48335	0.31876
Elias et al 2012	14	HIT	12	14	0.171123	0.0308741
Elias et al 2012	14	HIT	12	14	1.19457	0.0521393
Elias et al 2013	15	HIT	12	14	0.797644	0.269882
Elias et al 2013	15	HIT	12	14	2.26309	0.410049
Rupp et al 2012	41	HIT	12	15	0.0668443	0.183435
Anderson et al 2017	3	HIT	14	12	-0.214894	0.0484262
Crowther et al 2017	9	HIT	15	14	-0.0628307	0.012888
Crowther et al 2017	9	HIT	15	14	-0.0937361	0.0142624
Moreira et al 2015	36	HIT	15	12	-0.152381	0.0430946
Moreira et al 2015	36	HIT	15	12	0.203175	0.0434793
Takeda et al 2014	46	HIT	15	10	0.108169	0.0214246
Takeda et al 2014	46	HIT	15	10	0.277895	0.0221225
Wiewelhove et al 2018	52	HIT	15	15	0.350838	0.176918

## Sheet: 48h
Impact of cold-water immersion compared to passive recovery following a single bout of strenuous exercise on athletic performance in trained participants: A systematic review with meta-analysis and meta-regression; Sports Medicine; Emma Moore (University of South Australia), Joel T Fuller (Macquarie University), Jonathan D Buckley (University of South Australia), Sienna Saunders (University of So…
Author	ID	Intervention	CWI_Temp	CWI_Duration	yi	vi
Elias et al 2013	15	HIT	12	14	1.01352	0.282101
Leeder et al 2019	31	HIT	14	14	0	0.190909
Elias et al 2013	15	HIT	12	14	0.750976	0.267624
Higgins et al 2013 (1)	21	HIT	11	10	0.630303	0.262415
Higgins et al 2013 (2)	22	HIT	11	10	0.0359375	0.25004
Rupp et al 2012	41	HIT	12	15	0.130912	0.183723
Crowther et al 2017	9	HIT	15	14	0.0767265	0.0164706
Elias et al 2012	14	HIT	12	14	-0.0649087	0.0352647
Ingram et al 2009	25	HIT	10	10	0	0.044788
Crowther et al 2017	9	HIT	15	14	-0.0811551	0.00452285
Elias et al 2012	14	HIT	12	14	0.25098	0.0362989
Anderson et al 2017	3	HIT	14	12	-0.432531	0.0598614
Anderson et al 2017	3	HIT	5	12	-0.197787	0.0558116
Fonseca et al 2016	17	HIT	6	16	-0.0857368	0.0618098
Sanchez-Urena et al 2018	42	Ecc	12	12	0.13239	0.154183
Sanchez-Urena et al 2018	42	Ecc	12	12	0.400666	0.156933
Hohenauer et al 2019	23	Ecc	10	10	0.755071	0.214253
Vieira et al 2016	50	Ecc	5	20	0.236015	0.143852
Vieira et al 2016	50	Ecc	15	20	0.645745	0.150303
Siqueira et al 2018	43	Ecc	10	20	0.739928	0.147535
Doeringer et al 2018	13	Ecc	10	25	0.504361	0.189115
Vaile et al 2008 (2)	48	Ecc	15	14	0.498329	0.17184
Doeringer et al 2018	13	Ecc	10	25	1.18193	0.215083
Jajtner et al 2015	26	Ecc	11	10	-0.259682	0.201686

## Sheet: 72h
Impact of cold-water immersion compared to passive recovery following a single bout of strenuous exercise on athletic performance in trained participants: A systematic review with meta-analysis and meta-regression; Sports Medicine; Emma Moore (University of South Australia), Joel T Fuller (Macquarie University), Jonathan D Buckley (University of South Australia), Sienna Saunders (University of So…
Author	ID	Intervention	CWI_Temp	CWI_Duration	yi	vi
Higgins et al 2013 (2)	22	HIT	11	10	-0.161022	0.25081
Anderson et al 2017	3	HIT	14	12	0.11824	0.172644
Anderson et al 2017	3	HIT	5	12	-0.0336606	0.171543
Hohenauer et al	34	Ecc	10	10	0.64113	0.210276
Vieira et al 2016	50	Ecc	5	20	0.414499	0.145925
Vieira et al 2016	50	Ecc	15	20	0.791204	0.154036
Siqueira et al 2018	43	Ecc	10	20	1.00417	0.155481
Vaile et al 2008 (2)	48	Ecc	15	14	0.244488	0.167912

## Sheet: 96h
Impact of cold-water immersion compared to passive recovery following a single bout of strenuous exercise on athletic performance in trained participants: A systematic review with meta-analysis and meta-regression; Sports Medicine; Emma Moore (University of South Australia), Joel T Fuller (Macquarie University), Jonathan D Buckley (University of South Australia), Sienna Saunders (University of So…
Author	ID	Intervention	CWI_Temp	CWI_Duration	yi	vi
Leeder et al 2019	31	HIT	14	14	0.174545	0.191634
Higgins et al 2013 (2)	22	HIT	11	10	-0.106068	0.250352
Vieira et al 2016	50	Ecc	5	20	0.161542	0.143323
Vieira et al 2016	50	Ecc	15	20	0.372865	0.14534
Siqueira et al 2018	43	Ecc	10	20	0.700736	0.146561

## Sheet: 168h
Impact of cold-water immersion compared to passive recovery following a single bout of strenuous exercise on athletic performance in trained participants: A systematic review with meta-analysis and meta-regression; Sports Medicine; Emma Moore (University of South Australia), Joel T Fuller (Macquarie University), Jonathan D Buckley (University of South Australia), Sienna Saunders (University of So…
Author	ID	Intervention	CWI_Temp	CWI_Duration	yi	vi
Vieira et al 2016	50	Ecc	5	20	0.0609616	0.142924
Vieira et al 2016	50	Ecc	15	20	0.173566	0.143395
Siqueira et al 2018	43	Ecc	10	20	0.728286	0.14724
