# Supplementary material for: Impact of Cold-Water Immersion Compared with Passive Recovery Following a Single Bout of Strenuous Exercise on Athletic Performance in Physically Active Participants: A Systematic Review with Meta-analysis and Meta-regression
Source: Sports Med. 2022 Feb 14;52(7):1667–88. doi: 10.1007/s40279-022-01644-9 (PMC9213381; doi:10.1007/s40279-022-01644-9)
Supplement: Supplementary file 3 — Supplementary file3 (XLSX 15 kb) [file 40279_2022_1644_MOESM3_ESM.xlsx]

## Sheet: 1h
Impact of cold-water immersion compared to passive recovery following a single bout of strenuous exercise on athletic performance in trained participants: A systematic review with meta-analysis and meta-regression; Sports Medicine; Emma Moore (University of South Australia), Joel T Fuller (Macquarie University), Jonathan D Buckley (University of South Australia), Sienna Saunders (University of So…
Author	ID	Intervention	CWI_Temp	CWI_Duration	yi	vi
Jakeman et al 2009	27	Ecc	10	10	-0.979992	0.2489
Crystal et al 2013	10	HIT	5	20	-0.231809	0.201343
Pournot et al 2011	39	HIT	10	15	0	0.188034
Hohenauer et al 2019	23	Ecc	10	10	5.72336	1.01892

## Sheet: 24h
Impact of cold-water immersion compared to passive recovery following a single bout of strenuous exercise on athletic performance in trained participants: A systematic review with meta-analysis and meta-regression; Sports Medicine; Emma Moore (University of South Australia), Joel T Fuller (Macquarie University), Jonathan D Buckley (University of South Australia), Sienna Saunders (University of So…
Author	ID	Intervention	CWI_Temp	CWI_Duration	yi	vi
Vieira et al 2016	50	Ecc	5	20	-0.360255	0.145175
Machado et al 2017	33	Ecc	9	15	0.0121587	0.100002
Hohenauer et al 2019	23	Ecc	10	10	7.65429	1.6647
Jakeman et al 2009	27	Ecc	10	10	0	0.222222
Siqueira et al 2018	43	Ecc	10	20	0.185759	0.13869
Machado et al 2017	33	Ecc	14	15	-0.01507	0.100003
Amir et al 2017	2	Ecc	15	15	-0.334147	0.253489
Eston et al 1999	16	Ecc	15	15	0.197991	0.269164
Vaile et al 2008 (2)	48	Ecc	15	14	0.200369	0.167503
Vieira et al 2016	50	Ecc	15	20	-0.240804	0.143893
Crystal et al 2013	10	HIT	5	20	-0.207379	0.201075
Dantas et al 2019	11	HIT	10	10	0.32573	0.202653
Pournot et al 2011	39	HIT	10	15	0.239274	0.189335

## Sheet: 48h
Impact of cold-water immersion compared to passive recovery following a single bout of strenuous exercise on athletic performance in trained participants: A systematic review with meta-analysis and meta-regression; Sports Medicine; Emma Moore (University of South Australia), Joel T Fuller (Macquarie University), Jonathan D Buckley (University of South Australia), Sienna Saunders (University of So…
Author	ID	Intervention	CWI_Temp	CWI_Duration	yi	vi
Eston et al 1999	16	Ecc	15	15	0.287727	0.270617
Jakeman et al 2009	27	Ecc	10	10	-0.26257	0.224137
Amir et al 2017	2	Ecc	15	15	0.0601677	0.250113
Vieira et al 2016	50	Ecc	15	20	-0.501295	0.147345
Vieira et al 2016	50	Ecc	5	20	-0.340301	0.144925
Machado et al 2017	33	Ecc	14	15	-0.0493257	0.10003
Machado et al 2017	33	Ecc	9	15	0.0320278	0.100013
Siqueira et al 2018	43	Ecc	10	20	-0.339036	0.140077
Crystal et al 2013	10	HIT	5	20	0.182985	0.200837
Hohenauer et al 2019	23	Ecc	10	10	8.61215	2.05423
Vaile et al 2008 (2)	48	Ecc	15	14	0.676939	0.176213

## Sheet: 72h
Impact of cold-water immersion compared to passive recovery following a single bout of strenuous exercise on athletic performance in trained participants: A systematic review with meta-analysis and meta-regression; Sports Medicine; Emma Moore (University of South Australia), Joel T Fuller (Macquarie University), Jonathan D Buckley (University of South Australia), Sienna Saunders (University of So…
Author	ID	Intervention	CWI_Temp	CWI_Duration	yi	vi
Eston et al 1999	16	Ecc	15	15	0.664554	0.282578
Jakeman et al 2009	27	Ecc	10	10	-0.136054	0.222736
Amir et al 2017	2	Ecc	15	15	0.128626	0.250517
Vieira et al 2016	50	Ecc	5	20	-0.172929	0.143391
Machado et al 2017	33	Ecc	14	15	-0.0799478	0.10008
Machado et al 2017	33	Ecc	9	15	0.0923488	0.100107
Siqueira et al 2018	43	Ecc	10	20	-0.289385	0.139539
Crystal et al 2013	10	HIT	5	20	0.202382	0.201024
Hohenauer et al 2019	23	Ecc	10	10	5.81479	1.04529
Vaile et al 2008 (2)	48	Ecc	15	14	0.436884	0.170643
Vieira et al 2016	50	Ecc	15	20	-0.20324	0.143595

## Sheet: 96h
Impact of cold-water immersion compared to passive recovery following a single bout of strenuous exercise on athletic performance in trained participants: A systematic review with meta-analysis and meta-regression; Sports Medicine; Emma Moore (University of South Australia), Joel T Fuller (Macquarie University), Jonathan D Buckley (University of South Australia), Sienna Saunders (University of So…
Author	ID	Intervention	CWI_Temp	CWI_Duration	yi	vi
Jakeman et al 2009	27	Ecc	10	10	-1.22449	0.263872
Amir et al 2017	2	Ecc	15	15	0.594369	0.26104
Vieira et al 2016	50	Ecc	15	20	-0.360101	0.145173
Vieira et al 2016	50	Ecc	5	20	-0.189506	0.143498
Machado et al 2017	33	Ecc	14	15	-0.101892	0.10013
Machado et al 2017	33	Ecc	9	15	0.0811787	0.100082
Siqueira et al 2018	43	Ecc	10	20	-0.757593	0.147991

## Sheet: 168h
Impact of cold-water immersion compared to passive recovery following a single bout of strenuous exercise on athletic performance in trained participants: A systematic review with meta-analysis and meta-regression; Sports Medicine; Emma Moore (University of South Australia), Joel T Fuller (Macquarie University), Jonathan D Buckley (University of South Australia), Sienna Saunders (University of So…
Author	ID	Intervention	CWI_Temp	CWI_Duration	yi	vi
Vieira et al 2016	50	Ecc	5	20	-0.0242796	0.142868
Vieira et al 2016	50	Ecc	15	20	0.0432028	0.14289
Siqueira et al 2018	43	Ecc	10	20	-0.273293	0.139383
