# Supplementary material for: Impact of Cold-Water Immersion Compared with Passive Recovery Following a Single Bout of Strenuous Exercise on Athletic Performance in Physically Active Participants: A Systematic Review with Meta-analysis and Meta-regression
Source: Sports Med. 2022 Feb 14;52(7):1667–88. doi: 10.1007/s40279-022-01644-9 (PMC9213381; doi:10.1007/s40279-022-01644-9)
Supplement: Supplementary file 4 — Supplementary file4 (XLSX 10 kb) [file 40279_2022_1644_MOESM4_ESM.xlsx]

## Sheet: 24h
Impact of cold-water immersion compared to passive recovery following a single bout of strenuous exercise on athletic performance in trained participants: A systematic review with meta-analysis and meta-regression; Sports Medicine; Emma Moore (University of South Australia), Joel T Fuller (Macquarie University), Jonathan D Buckley (University of South Australia), Sienna Saunders (University of So…
Author	ID	Intervention	CWI_Temp	CWI_Duration	yi	vi
Bosak et al 2009	7	HIT	15	12	0.0758051	0.00601724
Brophy-Williams et al 2011	8	HIT	15	15	-0.718954	0.0427872
Lane et al 2004	29	HIT	15	15	-0.209524	0.027797
Stenson et al 2017	44	HIT	12	12	0.107293	0.0218752
Vaile et al (1) 2008	47	HIT	15	14	-0.0907544	0.02276

## Sheet: 48h
Impact of cold-water immersion compared to passive recovery following a single bout of strenuous exercise on athletic performance in trained participants: A systematic review with meta-analysis and meta-regression; Sports Medicine; Emma Moore (University of South Australia), Joel T Fuller (Macquarie University), Jonathan D Buckley (University of South Australia), Sienna Saunders (University of So…
Author	ID	Intervention	CWI_Temp	CWI_Duration	yi	vi
Vaile et al 2008 (1)	47	HIT	15	14	0.0865333	0.0227515
Rupp et al 2012	41	HIT	12	15	0.393095	0.186845
