# Supplementary material for: Impact of Cold-Water Immersion Compared with Passive Recovery Following a Single Bout of Strenuous Exercise on Athletic Performance in Physically Active Participants: A Systematic Review with Meta-analysis and Meta-regression
Source: Sports Med. 2022 Feb 14;52(7):1667–88. doi: 10.1007/s40279-022-01644-9 (PMC9213381; doi:10.1007/s40279-022-01644-9)
Supplement: Supplementary file 5 — Supplementary file5 (XLSX 11 kb) [file 40279_2022_1644_MOESM5_ESM.xlsx]

## Sheet: 1h
Impact of cold-water immersion compared to passive recovery following a single bout of strenuous exercise on athletic performance in trained participants: A systematic review with meta-analysis and meta-regression; Sports Medicine; Emma Moore (University of South Australia), Joel T Fuller (Macquarie University), Jonathan D Buckley (University of South Australia), Sienna Saunders (University of So…
Author	ID	Intervention	CWI_Temp	CWI_Duration	yi	vi
Higgins et al 2013 (1)	21	HIT	11	10	6.44327	1.54736
Higgins et al 2013 (2)	22	HIT	11	10	0.512007	0.258192
Crowther et al 2017	9	HIT	15	14	-0.0450919	0.0057697

## Sheet: 24h
Impact of cold-water immersion compared to passive recovery following a single bout of strenuous exercise on athletic performance in trained participants: A systematic review with meta-analysis and meta-regression; Sports Medicine; Emma Moore (University of South Australia), Joel T Fuller (Macquarie University), Jonathan D Buckley (University of South Australia), Sienna Saunders (University of So…
Author	ID	Intervention	CWI_Temp	CWI_Duration	yi	vi
Amir et al 2017	2	Ecc	15	15	-0.815747	0.270795
Higgins et al (1) 2013	21	HIT	11	10	5.17883	1.08813
Crowther et al 2017	9	HIT	15	14	-0.0218642	0.00264639
Stenson et al 2017	44	HIT	12	12	-0.172913	0.0103268

## Sheet: 48h
Impact of cold-water immersion compared to passive recovery following a single bout of strenuous exercise on athletic performance in trained participants: A systematic review with meta-analysis and meta-regression; Sports Medicine; Emma Moore (University of South Australia), Joel T Fuller (Macquarie University), Jonathan D Buckley (University of South Australia), Sienna Saunders (University of So…
Author	ID	Intervention	CWI_Temp	CWI_Duration	yi	vi
Higgins et al 2013 (1)	21	HIT	11	10	6.7171	1.65998
Higgins et al 2013 (2)	22	HIT	11	10	0.57354	0.26028
Doeringer et al 2018	13	Ecc	10	25	0.269018	0.184978
Amir et al 2017	2	Ecc	15	15	0.177487	0.250984
Crowther et al 2017	9	HIT	15	14	-0.109275	0.00440915
