# Supplementary material for: Impact of Cold-Water Immersion Compared with Passive Recovery Following a Single Bout of Strenuous Exercise on Athletic Performance in Physically Active Participants: A Systematic Review with Meta-analysis and Meta-regression
Source: Sports Med. 2022 Feb 14;52(7):1667–88. doi: 10.1007/s40279-022-01644-9 (PMC9213381; doi:10.1007/s40279-022-01644-9)
Supplement: Supplementary file 6 — Supplementary file6 (XLSX 19 kb) [file 40279_2022_1644_MOESM6_ESM.xlsx]

## Sheet: 1h
Impact of cold-water immersion compared to passive recovery following a single bout of strenuous exercise on athletic performance in trained participants: A systematic review with meta-analysis and meta-regression; Sports Medicine; Emma Moore (University of South Australia), Joel T Fuller (Macquarie University), Jonathan D Buckley (University of South Australia), Sienna Saunders (University of So…
Author	ID	Intervention	CWI_Temp	CWI_Duration	yi	vi
Hohenauer et al 2019	23	Ecc	10	10	-0.556812	0.207751
Jakeman et al 2009	27	Ecc	10	10	1.22835	0.264134
Argus et al 2017	4	Ecc	15	14	-0.510638	0.151732
Lindsay et al 2017	32	HIT	10	15	-2.32083	0.447399
Bailey et al 2007	6	HIT	10	10	-3.14051	0.44657
Elias et al 2013	15	HIT	12	14	-1.42364	0.313336
Higgins et al 2013 (2)	22	HIT	11	10	-0.283791	0.252517
Crystal et al 2013	10	HIT	5	20	0.478873	0.205733
Minett et al 2014	34	HIT	10	20	-1.66194	0.331829
Anderson et al 2017	3	HIT	14	12	-0.832714	0.187683
Anderson et al 2017	3	HIT	5	12	-0.698662	0.173378
Elias et al 2012	14	HIT	12	14	-1.45731	0.184726
Crowther et al 2017	9	HIT	15	14	-0.161221	0.0423527
Argus et al 2017	4	Ecc	15	14	-0.510638	0.109062

## Sheet: 24h
Impact of cold-water immersion compared to passive recovery following a single bout of strenuous exercise on athletic performance in trained participants: A systematic review with meta-analysis and meta-regression; Sports Medicine; Emma Moore (University of South Australia), Joel T Fuller (Macquarie University), Jonathan D Buckley (University of South Australia), Sienna Saunders (University of So…
Author	ID	Intervention	CWI_Temp	CWI_Duration	yi	vi
Adamczyk et al 2016	1	Ecc	8	3	-0.22916	0.167761
Vanderlei et al 2017	49	Ecc	9	5	0.375167	0.0993355
Machado et al 2017	33	Ecc	9	15	-0.108736	0.100148
Vanderlei et al 2017	49	Ecc	9	15	-0.199948	0.0981066
Hohenauer et al 2019	23	Ecc	10	10	-2.06403	0.306505
Jakeman et al 2009	27	Ecc	10	10	2.69374	0.423784
Siqueira et al 2018	43	Ecc	10	20	-0.562878	0.143558
Doeringer et al 2018	13	Ecc	10	25	-1.58289	0.240278
Rose et al 2014	40	Ecc	11	3	-0.312057	0.142783
Vanderlei et al 2017	49	Ecc	14	5	-0.172406	0.103556
Machado et al 2017	33	Ecc	14	15	0.345929	0.101496
Vanderlei et al 2017	49	Ecc	14	15	-0.111565	0.0977708
Missau et al 2018	35	Ecc	15	10	-2.22049	0.248665
Goodall et al 2008	19	Ecc	15	12	-1.03477	0.251965
Howatson et al 2009	24	Ecc	15	12	-0.413568	0.127672
Vaile et al 2008 (2)	48	Ecc	15	14	-0.149	0.167129
Amir et al 2017	2	Ecc	15	15	-0.75072	0.267612
Anderson et al 2017	3	HIT	5	12	-0.417194	0.213782
Crystal et al 2013	10	HIT	5	20	0.697072	0.212148
Fonseca et al 2016	17	HIT	6	16	-1.69312	0.538374
Pointon et al 2012	38	HIT	9	18	-0.415584	0.192285
Bailey et al 2007	5	HIT	10	10	-4.90612	0.801751
Barber et al 2017	6	HIT	10	10	-1.39211	0.310561
Getto et al 2013	18	HIT	10	10	0.0554667	0.26796
Ingram et al 2009	25	HIT	10	10	-1.84615	0.435121
White et al 2014	51	HIT	10	10	0.888889	0.308657
Lindsay et al 2017	32	HIT	10	15	-1.68506	0.362505
Pournot et al 2011	39	HIT	10	15	-0.332736	0.19055
Minett et al 2014	34	HIT	10	20	-2.67355	0.89954
White et al 2014	51	HIT	10	30	0.790123	0.290313
Stenson et al 2017	44	HIT	12	12	0	0.196667
Elias et al 2013	15	HIT	12	14	-2.39183	0.428777
Elias et al 2012	14	HIT	12	14	-4.03361	1.15493
Anderson et al 2017	3	HIT	14	12	-0.615276	0.233892
Leeder et al 2015	30	HIT	14	14	-0.28274	0.252498
Leeder et al 2015	30	HIT	14	14	-0.285411	0.252546
Moreira et al 2015	36	HIT	15	12	0.304762	0.18522
Crowther et al 2017	9	HIT	15	14	0.124524	0.0520433
Wiewelhove et al 2018	52	HIT	15	15	-0.384971	0.177464
Brophy Williams et al 2011	8	HIT	15	15	-0.82963	0.297392
White et al 2014	51	HIT	20	10	1.11111	0.357824
White et al 2014	51	HIT	20	30	1.26984	0.399632

## Sheet: 48h
Impact of cold-water immersion compared to passive recovery following a single bout of strenuous exercise on athletic performance in trained participants: A systematic review with meta-analysis and meta-regression; Sports Medicine; Emma Moore (University of South Australia), Joel T Fuller (Macquarie University), Jonathan D Buckley (University of South Australia), Sienna Saunders (University of So…
Author	ID	Intervention	CWI_Temp	CWI_Duration	yi	vi
Doeringer et al 2018	13	Ecc	10	25	-0.883005	0.201054
Adamczyk et al 2016	1	Ecc	8	3	-0.527166	0.172456
Elias et al 2013	15	HIT	12	14	-2.06714	0.383533
Hohenauer et al 2019	23	Ecc	10	10	-1.76439	0.277827
Jakeman et al 2009	27	Ecc	10	10	-1.61624	0.294785
Vanderlei et al 2017	49	Ecc	14	5	-0.309314	0.104401
Vanderlei et al 2017	49	Ecc	14	15	-0.0895984	0.0977169
Vanderlei et al 2017	49	Ecc	9	15	0.00368185	0.0976192
Bailey et al 2007	5	HIT	10	10	-3.02959	0.42946
Machado et al 2017	33	Ecc	9	15	0.101393	0.100129
Machado et al 2017	33	Ecc	14	15	0.184113	0.100424
Vanderlei et al 2017	49	Ecc	9	5	0.403107	0.0996007
Amir et al 2017	2	Ecc	15	15	-0.452467	0.256398
Vaile et al 2008 (2)	48	Ecc	15	14	-0.249347	0.167962
Higgins et al 2013 (2)	22	HIT	11	10	0.20675	0.251336
Barber et al 2017	6	HIT	10	10	-1.29793	0.302645
Siqueira et al 2018	43	Ecc	10	20	-0.485942	0.142167
Crystal et al 2013	10	HIT	5	20	0.201352	0.201014
Leeder et al 2015	30	HIT	14	14	-0.582199	0.260592
Goodall et al 2008	19	Ecc	15	12	-0.237301	0.223786
Howatson et al 2009	24	Ecc	15	12	-0.120908	0.125228
Leeder et al 2015	30	HIT	14	14	1.07873	0.286365
White et al 2014	51	HIT	20	20	-0.309179	0.127441
White et al 2014	51	HIT	10	20	-0.148148	0.122962
White et al 2014	51	HIT	10	10	0	0.121627
Crowther et al 2017	13	HIT	15	14	0.353448	0.0265076
Elias et al 2012	14	HIT	12	14	-2.71059	0.324825
Ingram et al 2009	25	HIT	10	10	-1.84615	0.239199
White et al 2014	51	HIT	20	10	0.914286	0.172463
Anderson et al 2017	3	HIT	14	12	-0.0823995	0.10848
Anderson et al 2017	3	HIT	5	12	0	0.108113
Rose et al 2014	40	Ecc	11	3	-0.849204	0.101836

## Sheet: 72h
Impact of cold-water immersion compared to passive recovery following a single bout of strenuous exercise on athletic performance in trained participants: A systematic review with meta-analysis and meta-regression; Sports Medicine; Emma Moore (University of South Australia), Joel T Fuller (Macquarie University), Jonathan D Buckley (University of South Australia), Sienna Saunders (University of So…
Author	ID	Intervention	CWI_Temp	CWI_Duration	yi	vi
Hohenauer et al 2019	34	Ecc	10	10	-1.92694	0.292827
Adamczyk et al 2016	1	Ecc	8	3	-0.736729	0.177974
Jakeman et al 2009	27	Ecc	10	10	-1.58422	0.291937
Vanderlei et al 2017	49	Ecc	14	5	-0.434792	0.105598
Vanderlei et al 2017	49	Ecc	14	15	-0.293669	0.0986708
Machado et al 2017	33	Ecc	9	15	-0.207369	0.100538
Vanderlei et al 2017	49	Ecc	9	5	-0.164352	0.0979485
Vanderlei et al 2017	49	Ecc	9	15	-0.00475145	0.0976193
Machado et al 2017	33	Ecc	14	15	0.0768584	0.100074
Amir et al 2017	2	Ecc	15	15	-0.058045	0.250105
Vaile et al 2008 (2)	48	Ecc	15	14	-0.413918	0.170236
Siqueira et al 2018	43	Ecc	10	20	-0.474434	0.141976
Goodall et al 2009	19	Ecc	15	12	-0.631136	0.233287
Howatson et al 2009	24	Ecc	15	12	-0.641018	0.13142
Crystal et al 2013	10	HIT	5	20	0.293823	0.202158
Higgins et al 2013 (2)	33	HIT	11	10	-0.789832	0.269495
Leeder et al 2015	30	HIT	14	14	0.205621	0.251321
Leeder et al 2015	30	HIT	14	14	1.04101	0.283866
Anderson et al 2017	3	HIT	14	12	-0.135619	0.198475
Anderson et al 2017	3	HIT	5	12	0.128299	0.198285

## Sheet: 96h
Impact of cold-water immersion compared to passive recovery following a single bout of strenuous exercise on athletic performance in trained participants: A systematic review with meta-analysis and meta-regression; Sports Medicine; Emma Moore (University of South Australia), Joel T Fuller (Macquarie University), Jonathan D Buckley (University of South Australia), Sienna Saunders (University of So…
Author	ID	Intervention	CWI_Temp	CWI_Duration	yi	vi
Adamczyk et al 2016	1	Ecc	8	3	-0.655683	0.175623
Machado et al 2017	33	Ecc	9	15	-0.61989	0.104803
Vanderlei et al 2017	49	Ecc	14	5	-0.603299	0.107841
Jakeman et al 2009	27	Ecc	10	10	-0.965079	0.248094
Vanderlei et al 2017	49	Ecc	14	15	-0.474137	0.100361
Vanderlei et al 2017	49	Ecc	9	5	-0.257251	0.0984261
Vanderlei et al 2017	49	Ecc	9	15	-0.137999	0.0978513
Machado et al 2017	33	Ecc	14	15	0.183775	0.100422
Amir et al 2017	2	Ecc	15	15	0.273764	0.252342
Siqueira et al 2018	43	Ecc	10	20	-0.880345	0.151457
Goodall et al 2009	19	Ecc	15	12	-0.543672	0.230433
Howatson et al 2009	24	Ecc	15	12	-0.584509	0.130338
Higgins et al 2013 (2)	33	HIT	11	10	0.102628	0.250329

## Sheet: 168h
Impact of cold-water immersion compared to passive recovery following a single bout of strenuous exercise on athletic performance in trained participants: A systematic review with meta-analysis and meta-regression; Sports Medicine; Emma Moore (University of South Australia), Joel T Fuller (Macquarie University), Jonathan D Buckley (University of South Australia), Sienna Saunders (University of So…
Author	ID	Intervention	CWI_Temp	CWI_Duration	yi	vi
Siqueira et al 2018	43	Ecc	10	20	-1.34979	0.169508
Bailey et al 2007	5	HIT	10	10	0.716824	0.212846
Rose et al 2014	40	Ecc	11	3	-0.237536	0.139995
