# Supplementary material for: Impact of Cold-Water Immersion Compared with Passive Recovery Following a Single Bout of Strenuous Exercise on Athletic Performance in Physically Active Participants: A Systematic Review with Meta-analysis and Meta-regression
Source: Sports Med. 2022 Feb 14;52(7):1667–88. doi: 10.1007/s40279-022-01644-9 (PMC9213381; doi:10.1007/s40279-022-01644-9)
Supplement: Supplementary file 7 — Supplementary file7 (XLSX 13 kb) [file 40279_2022_1644_MOESM7_ESM.xlsx]

## Sheet: 24h
Impact of cold-water immersion compared to passive recovery following a single bout of strenuous exercise on athletic performance in trained participants: A systematic review with meta-analysis and meta-regression; Sports Medicine; Emma Moore (University of South Australia), Joel T Fuller (Macquarie University), Jonathan D Buckley (University of South Australia), Sienna Saunders (University of So…
Author	ID	Intervention	CWI_Temp	CWI_Duration	yi	vi
Machado et al 2017	33	Ecc	9	15	-0.149565	0.10028
Machado et al 2017	33	Ecc	14	15	-0.0498551	0.100031
Vanderlei et al 2017	49	Ecc	9	5	0.118567	0.0977905
Vanderlei et al 2017	49	Ecc	14	5	0.542837	0.106952
Vanderlei et al 2017	49	Ecc	9	15	0.258698	0.0984352
Vanderlei et al 2017	49	Ecc	14	15	0.504173	0.100719
Wiewelhove et al 2018	52	HIT	15	15	0.0902733	0.17442
Brophy-Williams et al 2011	8	HIT	15	15	1.26126	0.146324
Crowther et al 2017	9	HIT	15	14	0.398978	0.0530648
Fonseca et al 2016	17	HIT	6	16	0.938272	0.174261
Jones et al 2013	28	HIT	10	10	0.766467	0.125234

## Sheet: 48h
Impact of cold-water immersion compared to passive recovery following a single bout of strenuous exercise on athletic performance in trained participants: A systematic review with meta-analysis and meta-regression; Sports Medicine; Emma Moore (University of South Australia), Joel T Fuller (Macquarie University), Jonathan D Buckley (University of South Australia), Sienna Saunders (University of So…
Author	ID	Intervention	CWI_Temp	CWI_Duration	yi	vi
Vanderlei et al 2017	49	Ecc	9	5	-0.173835	0.0979876
Vanderlei et al 2017	49	Ecc	9	15	-0.052183	0.0976523
Machado et al 2017	33	Ecc	14	15	0.0687706	0.100059
Vanderlei et al 2017	49	Ecc	14	15	0.279095	0.098569
Machado et al 2017	33	Ecc	9	15	0.265456	0.100881
Vanderlei et al 2017	49	Ecc	14	5	0.492257	0.106281
Fonseca et al 2016	17	HIT	6	16	0	0.17702
Crowther et al 2017	9	HIT	15	14	-0.0280441	0.0415244

## Sheet: 72h
Impact of cold-water immersion compared to passive recovery following a single bout of strenuous exercise on athletic performance in trained participants: A systematic review with meta-analysis and meta-regression; Sports Medicine; Emma Moore (University of South Australia), Joel T Fuller (Macquarie University), Jonathan D Buckley (University of South Australia), Sienna Saunders (University of So…
Author	ID	Intervention	CWI_Temp	CWI_Duration	yi	vi
Machado et al 2017	33	Ecc	9	15	0.509669	0.103247
Machado et al 2017	33	Ecc	14	15	0.470464	0.102767
Vanderlei et al 2017	49	Ecc	9	5	0.222181	0.0982211
Vanderlei et al 2017	49	Ecc	14	5	0.959674	0.114982
Vanderlei et al 2017	49	Ecc	9	15	0.350156	0.0991143
Vanderlei et al 2017	49	Ecc	14	15	0.845147	0.10633

## Sheet: 96h
Impact of cold-water immersion compared to passive recovery following a single bout of strenuous exercise on athletic performance in trained participants: A systematic review with meta-analysis and meta-regression; Sports Medicine; Emma Moore (University of South Australia), Joel T Fuller (Macquarie University), Jonathan D Buckley (University of South Australia), Sienna Saunders (University of So…
Author	ID	Intervention	CWI_Temp	CWI_Duration	yi	vi
Machado et al 2017	33	Ecc	9	15	0.701612	0.106153
Machado et al 2017	33	Ecc	14	15	0.0455752	0.100026
Vanderlei et al 2017	49	Ecc	9	5	0.105158	0.0977539
Vanderlei et al 2017	49	Ecc	14	5	0.85912	0.112637
Vanderlei et al 2017	49	Ecc	9	15	0.229926	0.0982638
Vanderlei et al 2017	49	Ecc	14	15	0.420318	0.0997735
