# Supplementary material for: Impact of Cold-Water Immersion Compared with Passive Recovery Following a Single Bout of Strenuous Exercise on Athletic Performance in Physically Active Participants: A Systematic Review with Meta-analysis and Meta-regression
Source: Sports Med. 2022 Feb 14;52(7):1667–88. doi: 10.1007/s40279-022-01644-9 (PMC9213381; doi:10.1007/s40279-022-01644-9)
Supplement: Supplementary file 8 — Supplementary file8 (XLSX 17 kb) [file 40279_2022_1644_MOESM8_ESM.xlsx]

## Sheet: 1h
Impact of cold-water immersion compared to passive recovery following a single bout of strenuous exercise on athletic performance in trained participants: A systematic review with meta-analysis and meta-regression; Sports Medicine; Emma Moore (University of South Australia), Joel T Fuller (Macquarie University), Jonathan D Buckley (University of South Australia), Sienna Saunders (University of So…
Author	ID	Intervention	CWI_Temp	CWI_Duration	yi	vi
Hassan 2011	20	Ecc	20	30	0	0.1
Jakeman et al 2009	27	Ecc	10	10	1.8191	0.314142

## Sheet: 24h
Impact of cold-water immersion compared to passive recovery following a single bout of strenuous exercise on athletic performance in trained participants: A systematic review with meta-analysis and meta-regression; Sports Medicine; Emma Moore (University of South Australia), Joel T Fuller (Macquarie University), Jonathan D Buckley (University of South Australia), Sienna Saunders (University of So…
Author	ID	Intervention	CWI_Temp	CWI_Duration	yi	vi
Vieira et al 2016	50	Ecc	5	20	0.772597	0.153516
Vanderlei et al 2017	49	Ecc	9	5	-0.493894	0.100594
Vanderlei et al 2017	49	Ecc	9	15	-0.547141	0.10127
Machado et al 2017	33	Ecc	9	15	-0.0220927	0.100006
Jakeman et al 2009	27	Ecc	10	10	1.6159	0.294754
Siqueira et al 2018	43	Ecc	10	20	0.413771	0.141047
Jajtner et al 2015	26	Ecc	11	10	0.330356	0.202728
Vanderlei et al 2017	49	Ecc	14	5	-0.536582	0.106866
Vanderlei et al 2017	49	Ecc	14	15	-0.477988	0.100405
Machado et al 2017	33	Ecc	14	15	-0.326804	0.101335
Howatson et al 2009	24	Ecc	15	12	0.468625	0.128431
Goodall et al 2008	19	Ecc	15	12	0.770392	0.238708
Vaile et al 2008 (2)	48	Ecc	15	14	-1.44718	0.210298
Eston et al 1999	16	Ecc	15	15	0.31965	0.271263
Amir et al 2017	2	Ecc	15	15	-0.491296	0.257543
Vieira et al 2016	50	Ecc	15	20	0.0467232	0.142896
Barber et al 2017	6	HIT	10	10	-2.69044	0.476203
Bailey et al 2007	5	HIT	10	10	-1.12642	0.231721
Pournot et al 2011	39	HIT	10	15	-0.45656	0.192772
Leeder et al 2015	30	HIT	14	14	-0.575676	0.260356
Leeder et al 2015	30	HIT	14	14	-0.350242	0.253833
Wiewelhove et al 2018	52	HIT	15	15	-0.0877611	0.17441

## Sheet: 48h
Impact of cold-water immersion compared to passive recovery following a single bout of strenuous exercise on athletic performance in trained participants: A systematic review with meta-analysis and meta-regression; Sports Medicine; Emma Moore (University of South Australia), Joel T Fuller (Macquarie University), Jonathan D Buckley (University of South Australia), Sienna Saunders (University of So…
Author	ID	Intervention	CWI_Temp	CWI_Duration	yi	vi
Amir et al 2017	2	Ecc	15	15	-0.449588	0.256317
Bailey et al 2007	5	HIT	10	10	-2.4229	0.346761
Barber et al 2017	6	HIT	10	10	-2.41135	0.431707
Eston et al 1999	16	Ecc	15	15	-0.63242	0.281189
Goodall et al 2008	19	Ecc	15	12	0.386954	0.226381
Howatson et al 2009	24	Ecc	15	12	0.616489	0.130938
Jajtner et al 2015	26	Ecc	11	10	1.22074	0.237255
Jakeman et al 2009	27	Ecc	10	10	0.475021	0.22849
Leeder et al 2015	30	HIT	14	14	0.176404	0.250972
Leeder et al 2015	30	HIT	14	14	-0.377544	0.254454
Leeder et al 2019	31	HIT	14	14	-0.827195	0.207201
Machado et al 2017	33	Ecc	9	15	-0.0378439	0.100018
Machado et al 2017	33	Ecc	14	15	0.0972407	0.100118
Siqueira et al 2018	43	Ecc	10	20	-0.122421	0.138354
Vaile et al 2008 (2)	48	Ecc	15	14	-0.227544	0.167745
Vanderlei et al 2017	49	Ecc	9	5	-0.819142	0.105802
Vanderlei et al 2017	49	Ecc	14	5	-0.81261	0.11164
Vanderlei et al 2017	49	Ecc	9	15	-0.324381	0.0989023
Vanderlei et al 2017	49	Ecc	14	15	-0.77999	0.105038
Vieira et al 2016	50	Ecc	5	20	-0.339187	0.144912
Vieira et al 2016	50	Ecc	15	20	-0.51766	0.147642

## Sheet: 72h
Impact of cold-water immersion compared to passive recovery following a single bout of strenuous exercise on athletic performance in trained participants: A systematic review with meta-analysis and meta-regression; Sports Medicine; Emma Moore (University of South Australia), Joel T Fuller (Macquarie University), Jonathan D Buckley (University of South Australia), Sienna Saunders (University of So…
Author	ID	Intervention	CWI_Temp	CWI_Duration	yi	vi
Amir et al 2017	2	1	15	15	-0.624905	0.262203
Eston et al 1999	16	1	15	15	-0.981963	0.299999
Goodall et al 2008	19	1	15	12	0.801555	0.240069
Howatson et al 2009	24	1	15	12	1.23298	0.148754
Jakeman et al 2009	27	1	10	10	-0.201987	0.223356
Leeder et al 2015	30	2	14	14	0.0189494	0.250011
Leeder et al 2015	30	2	14	14	-0.311159	0.253026
Machado et al 2017	33	1	9	15	0.065073	0.100053
Machado et al 2017	33	1	14	15	0.493005	0.103038
Siqueira et al 2018	43	1	10	20	-0.563354	0.143567
Vaile et al 2008 (2)	48	1	15	14	-0.279658	0.168296
Vanderlei et al 2017	49	1	9	5	-0.70868	0.103744
Vanderlei et al 2017	49	1	14	5	-0.689574	0.109271
Vanderlei et al 2017	49	1	9	15	-0.14855	0.0978882
Vanderlei et al 2017	49	1	14	15	-0.721429	0.103966
Vieira et al 2016	50	1	5	20	-0.564379	0.148545
Vieira et al 2016	50	1	15	20	-0.627151	0.149881

## Sheet: 96h
Impact of cold-water immersion compared to passive recovery following a single bout of strenuous exercise on athletic performance in trained participants: A systematic review with meta-analysis and meta-regression; Sports Medicine; Emma Moore (University of South Australia), Joel T Fuller (Macquarie University), Jonathan D Buckley (University of South Australia), Sienna Saunders (University of So…
Author	ID	Intervention	CWI_Temp	CWI_Duration	yi	vi
Amir et al 2017	2	Ecc	15	15	-0.606994	0.261514
Goodall et al 2009	19	Ecc	15	12	0.472735	0.22843
Howatson et al 2009	24	Ecc	15	12	0.355792	0.126978
Jakeman et al 2009	27	Ecc	10	10	0	0.222222
Leeder et al 2019	31	HIT	14	14	-1.00198	0.214813
Machado et al 2017	33	Ecc	9	15	0.11964	0.100179
Machado et al 2017	33	Ecc	14	15	0.342815	0.101469
Vanderlei et al 2017	49	Ecc	9	5	-0.654873	0.102849
Vanderlei et al 2017	49	Ecc	14	5	-0.624576	0.108176
Vanderlei et al 2017	49	Ecc	9	15	-0.165391	0.0979526
Vanderlei et al 2017	49	Ecc	14	15	-0.664247	0.103

## Sheet: 168h
Impact of cold-water immersion compared to passive recovery following a single bout of strenuous exercise on athletic performance in trained participants: A systematic review with meta-analysis and meta-regression; Sports Medicine; Emma Moore (University of South Australia), Joel T Fuller (Macquarie University), Jonathan D Buckley (University of South Australia), Sienna Saunders (University of So…
Author	ID	Intervention	CWI_Temp	CWI_Duration	yi	vi
Siqueira et al 2018	43	Ecc	10	20	-0.590124	0.144099
Vieira et al 2016	50	Ecc	15	20	-0.668186	0.15083
Vieira et al 2016	50	Ecc	5	20	-0.578114	0.148825
